# Supplementary material for: Genome-Wide Identification, Characterization and Expression Analysis of the JAZ Gene Family in Resistance to Gray Leaf Spots in Tomato
Source: Int J Mol Sci. 2021 Sep 15;22(18):9974. doi: 10.3390/ijms22189974 (PMC8469637; doi:10.3390/ijms22189974)
Supplement: Supplementary file 1 [file ijms-22-09974-s001.zip › ijms-1340821-sup/Supplementary materials/Supplementary Table S2.xlsx]

## Sheet: Sheet1
Supplementary Table 2: Details of cis-acting elements in the promoter region of 26 SlJAZ genes (2000bp upstream of the initiation codon).
Gene name	Starting position	Termination position	Motifs	Functional classification of motif
SlJAZ1	1511	1496	CGTCA-motif	MeJA-responsiveness elements
SlJAZ21	529	514	CGTCA-motif	MeJA-responsiveness elements
SlJAZ20	1413	1398	CGTCA-motif	MeJA-responsiveness elements
SlJAZ2	1428	1413	CGTCA-motif	MeJA-responsiveness elements
SlJAZ22	154	139	CGTCA-motif	MeJA-responsiveness elements
SlJAZ26	1580	1565	CGTCA-motif	MeJA-responsiveness elements
SlJAZ7	157	142	CGTCA-motif	MeJA-responsiveness elements
SlJAZ12	122	137	CGTCA-motif	MeJA-responsiveness elements
SlJAZ12	1392	1407	CGTCA-motif	MeJA-responsiveness elements
SlJAZ12	1900	1915	CGTCA-motif	MeJA-responsiveness elements
SlJAZ13	1576	1591	CGTCA-motif	MeJA-responsiveness elements
SlJAZ17	542	557	CGTCA-motif	MeJA-responsiveness elements
SlJAZ17	709	724	CGTCA-motif	MeJA-responsiveness elements
SlJAZ17	895	910	CGTCA-motif	MeJA-responsiveness elements
SlJAZ20	1714	1729	CGTCA-motif	MeJA-responsiveness elements
SlJAZ2	1278	1293	CGTCA-motif	MeJA-responsiveness elements
SlJAZ18	332	347	CGTCA-motif	MeJA-responsiveness elements
SlJAZ18	514	529	CGTCA-motif	MeJA-responsiveness elements
SlJAZ18	1671	1686	CGTCA-motif	MeJA-responsiveness elements
SlJAZ23	575	590	CGTCA-motif	MeJA-responsiveness elements
SlJAZ26	446	461	CGTCA-motif	MeJA-responsiveness elements
SlJAZ6	1369	1384	CGTCA-motif	MeJA-responsiveness elements
SlJAZ7	9	24	CGTCA-motif	MeJA-responsiveness elements
SlJAZ7	71	86	CGTCA-motif	MeJA-responsiveness elements
SlJAZ8	268	283	CGTCA-motif	MeJA-responsiveness elements
SlJAZ9	32	47	CGTCA-motif	MeJA-responsiveness elements
SlJAZ9	1687	1702	CGTCA-motif	MeJA-responsiveness elements
SlJAZ12	122	107	TGACG-motif	MeJA-responsiveness elements
SlJAZ12	1392	1377	TGACG-motif	MeJA-responsiveness elements
SlJAZ12	1900	1885	TGACG-motif	MeJA-responsiveness elements
SlJAZ13	1576	1561	TGACG-motif	MeJA-responsiveness elements
SlJAZ17	542	527	TGACG-motif	MeJA-responsiveness elements
SlJAZ17	709	694	TGACG-motif	MeJA-responsiveness elements
SlJAZ17	895	880	TGACG-motif	MeJA-responsiveness elements
SlJAZ20	1714	1699	TGACG-motif	MeJA-responsiveness elements
SlJAZ2	1278	1263	TGACG-motif	MeJA-responsiveness elements
SlJAZ18	332	317	TGACG-motif	MeJA-responsiveness elements
SlJAZ18	514	499	TGACG-motif	MeJA-responsiveness elements
SlJAZ18	1671	1656	TGACG-motif	MeJA-responsiveness elements
SlJAZ23	575	560	TGACG-motif	MeJA-responsiveness elements
SlJAZ26	446	431	TGACG-motif	MeJA-responsiveness elements
SlJAZ6	1369	1354	TGACG-motif	MeJA-responsiveness elements
SlJAZ7	9	-6	TGACG-motif	MeJA-responsiveness elements
SlJAZ7	71	56	TGACG-motif	MeJA-responsiveness elements
SlJAZ8	268	253	TGACG-motif	MeJA-responsiveness elements
SlJAZ9	32	17	TGACG-motif	MeJA-responsiveness elements
SlJAZ9	1687	1672	TGACG-motif	MeJA-responsiveness elements
SlJAZ1	1511	1526	TGACG-motif	MeJA-responsiveness elements
SlJAZ21	529	544	TGACG-motif	MeJA-responsiveness elements
SlJAZ20	1413	1428	TGACG-motif	MeJA-responsiveness elements
SlJAZ2	1428	1443	TGACG-motif	MeJA-responsiveness elements
SlJAZ22	154	169	TGACG-motif	MeJA-responsiveness elements
SlJAZ26	1580	1595	TGACG-motif	MeJA-responsiveness elements
SlJAZ7	157	172	TGACG-motif	MeJA-responsiveness elements
SlJAZ19	1890	1870	3-AF1 binding site	light-responsive elements
SlJAZ4	1821	1801	3-AF1 binding site	light-responsive elements
SlJAZ15	847	867	3-AF1 binding site	light-responsive elements
SlJAZ13	200	221	AAAC-motif	light-responsive elements
SlJAZ24	1668	1689	AAAC-motif	light-responsive elements
SlJAZ24	1048	1070	ACA-motif	light-responsive elements
SlJAZ18	1620	1601	ACE	light-responsive elements
SlJAZ18	1791	1772	ACE	light-responsive elements
SlJAZ23	915	896	ACE	light-responsive elements
SlJAZ25	463	482	ACE	light-responsive elements
SlJAZ8	8	27	ACE	light-responsive elements
SlJAZ8	1680	1699	ACE	light-responsive elements
SlJAZ10	1891	1873	AE-box	light-responsive elements
SlJAZ12	1330	1312	AE-box	light-responsive elements
SlJAZ24	1800	1782	AE-box	light-responsive elements
SlJAZ8	418	400	AE-box	light-responsive elements
SlJAZ9	553	535	AE-box	light-responsive elements
SlJAZ9	777	759	AE-box	light-responsive elements
SlJAZ2	1461	1479	AE-box	light-responsive elements
SlJAZ24	1010	1028	AE-box	light-responsive elements
SlJAZ5	1939	1957	AE-box	light-responsive elements
SlJAZ6	150	168	AE-box	light-responsive elements
SlJAZ6	1597	1615	AE-box	light-responsive elements
SlJAZ19	219	196	AT1-motif	light-responsive elements
SlJAZ12	815	796	ATC-motif	light-responsive elements
SlJAZ21	1104	1122	ATC-motif	light-responsive elements
SlJAZ18	1169	1187	ATC-motif	light-responsive elements
SlJAZ13	1779	1760	ATCT-motif	light-responsive elements
SlJAZ16	230	211	ATCT-motif	light-responsive elements
SlJAZ11	1758	1777	ATCT-motif	light-responsive elements
SlJAZ12	716	735	ATCT-motif	light-responsive elements
SlJAZ13	1307	1327	ATCT-motif	light-responsive elements
SlJAZ23	822	841	ATCT-motif	light-responsive elements
SlJAZ3	1073	1092	ATCT-motif	light-responsive elements
SlJAZ1	1568	1552	Box 4	light-responsive elements
SlJAZ1	1572	1556	Box 4	light-responsive elements
SlJAZ10	1379	1363	Box 4	light-responsive elements
SlJAZ10	1412	1396	Box 4	light-responsive elements
SlJAZ10	1551	1535	Box 4	light-responsive elements
SlJAZ10	1555	1539	Box 4	light-responsive elements
SlJAZ10	1603	1587	Box 4	light-responsive elements
SlJAZ10	1607	1591	Box 4	light-responsive elements
SlJAZ10	1716	1700	Box 4	light-responsive elements
SlJAZ11	1049	1033	Box 4	light-responsive elements
SlJAZ11	1137	1121	Box 4	light-responsive elements
SlJAZ11	1147	1131	Box 4	light-responsive elements
SlJAZ11	1198	1182	Box 4	light-responsive elements
SlJAZ12	1488	1472	Box 4	light-responsive elements
SlJAZ13	1159	1143	Box 4	light-responsive elements
SlJAZ13	1448	1432	Box 4	light-responsive elements
SlJAZ13	1480	1464	Box 4	light-responsive elements
SlJAZ14	1095	1079	Box 4	light-responsive elements
SlJAZ15	1008	992	Box 4	light-responsive elements
SlJAZ15	1234	1218	Box 4	light-responsive elements
SlJAZ15	1421	1405	Box 4	light-responsive elements
SlJAZ15	1703	1687	Box 4	light-responsive elements
SlJAZ16	1164	1148	Box 4	light-responsive elements
SlJAZ16	1220	1204	Box 4	light-responsive elements
SlJAZ16	1353	1337	Box 4	light-responsive elements
SlJAZ16	1541	1525	Box 4	light-responsive elements
SlJAZ17	1694	1678	Box 4	light-responsive elements
SlJAZ21	1167	1151	Box 4	light-responsive elements
SlJAZ20	1259	1243	Box 4	light-responsive elements
SlJAZ20	1324	1308	Box 4	light-responsive elements
SlJAZ20	1925	1909	Box 4	light-responsive elements
SlJAZ2	1039	1023	Box 4	light-responsive elements
SlJAZ2	1148	1132	Box 4	light-responsive elements
SlJAZ2	1350	1334	Box 4	light-responsive elements
SlJAZ2	1509	1493	Box 4	light-responsive elements
SlJAZ19	1185	1169	Box 4	light-responsive elements
SlJAZ19	1487	1471	Box 4	light-responsive elements
SlJAZ19	1885	1869	Box 4	light-responsive elements
SlJAZ19	1987	1971	Box 4	light-responsive elements
SlJAZ18	1272	1256	Box 4	light-responsive elements
SlJAZ18	1499	1483	Box 4	light-responsive elements
SlJAZ18	1788	1772	Box 4	light-responsive elements
SlJAZ18	1886	1870	Box 4	light-responsive elements
SlJAZ22	1053	1037	Box 4	light-responsive elements
SlJAZ22	1519	1503	Box 4	light-responsive elements
SlJAZ22	1547	1531	Box 4	light-responsive elements
SlJAZ23	1774	1758	Box 4	light-responsive elements
SlJAZ23	1792	1776	Box 4	light-responsive elements
SlJAZ24	1921	1905	Box 4	light-responsive elements
SlJAZ25	1502	1486	Box 4	light-responsive elements
SlJAZ25	1822	1806	Box 4	light-responsive elements
SlJAZ3	1070	1054	Box 4	light-responsive elements
SlJAZ3	1967	1951	Box 4	light-responsive elements
SlJAZ4	1097	1081	Box 4	light-responsive elements
SlJAZ4	1309	1293	Box 4	light-responsive elements
SlJAZ4	1598	1582	Box 4	light-responsive elements
SlJAZ5	1330	1314	Box 4	light-responsive elements
SlJAZ5	1786	1770	Box 4	light-responsive elements
SlJAZ5	1886	1870	Box 4	light-responsive elements
SlJAZ6	1091	1075	Box 4	light-responsive elements
SlJAZ6	1255	1239	Box 4	light-responsive elements
SlJAZ6	1677	1661	Box 4	light-responsive elements
SlJAZ8	1104	1088	Box 4	light-responsive elements
SlJAZ8	1706	1690	Box 4	light-responsive elements
SlJAZ9	1346	1330	Box 4	light-responsive elements
SlJAZ1	107	123	Box 4	light-responsive elements
SlJAZ1	234	250	Box 4	light-responsive elements
SlJAZ1	306	322	Box 4	light-responsive elements
SlJAZ1	712	728	Box 4	light-responsive elements
SlJAZ1	749	765	Box 4	light-responsive elements
SlJAZ10	338	354	Box 4	light-responsive elements
SlJAZ11	101	117	Box 4	light-responsive elements
SlJAZ13	740	756	Box 4	light-responsive elements
SlJAZ13	744	760	Box 4	light-responsive elements
SlJAZ13	794	810	Box 4	light-responsive elements
SlJAZ13	991	1007	Box 4	light-responsive elements
SlJAZ15	331	347	Box 4	light-responsive elements
SlJAZ17	546	562	Box 4	light-responsive elements
SlJAZ17	565	581	Box 4	light-responsive elements
SlJAZ17	850	866	Box 4	light-responsive elements
SlJAZ17	985	1001	Box 4	light-responsive elements
SlJAZ21	102	118	Box 4	light-responsive elements
SlJAZ21	321	337	Box 4	light-responsive elements
SlJAZ21	396	412	Box 4	light-responsive elements
SlJAZ21	766	782	Box 4	light-responsive elements
SlJAZ21	810	826	Box 4	light-responsive elements
SlJAZ20	404	420	Box 4	light-responsive elements
SlJAZ20	423	439	Box 4	light-responsive elements
SlJAZ20	573	589	Box 4	light-responsive elements
SlJAZ20	848	864	Box 4	light-responsive elements
SlJAZ2	195	211	Box 4	light-responsive elements
SlJAZ2	790	806	Box 4	light-responsive elements
SlJAZ2	802	818	Box 4	light-responsive elements
SlJAZ19	354	370	Box 4	light-responsive elements
SlJAZ18	269	285	Box 4	light-responsive elements
SlJAZ24	290	306	Box 4	light-responsive elements
SlJAZ24	428	444	Box 4	light-responsive elements
SlJAZ24	440	456	Box 4	light-responsive elements
SlJAZ24	508	524	Box 4	light-responsive elements
SlJAZ24	906	922	Box 4	light-responsive elements
SlJAZ25	39	55	Box 4	light-responsive elements
SlJAZ25	176	192	Box 4	light-responsive elements
SlJAZ25	331	347	Box 4	light-responsive elements
SlJAZ25	638	654	Box 4	light-responsive elements
SlJAZ25	644	660	Box 4	light-responsive elements
SlJAZ25	918	934	Box 4	light-responsive elements
SlJAZ26	425	441	Box 4	light-responsive elements
SlJAZ26	927	943	Box 4	light-responsive elements
SlJAZ3	604	620	Box 4	light-responsive elements
SlJAZ3	685	701	Box 4	light-responsive elements
SlJAZ3	785	801	Box 4	light-responsive elements
SlJAZ4	76	92	Box 4	light-responsive elements
SlJAZ4	387	403	Box 4	light-responsive elements
SlJAZ4	545	561	Box 4	light-responsive elements
SlJAZ5	360	376	Box 4	light-responsive elements
SlJAZ5	391	407	Box 4	light-responsive elements
SlJAZ5	849	865	Box 4	light-responsive elements
SlJAZ5	956	972	Box 4	light-responsive elements
SlJAZ7	405	421	Box 4	light-responsive elements
SlJAZ7	517	533	Box 4	light-responsive elements
SlJAZ8	347	363	Box 4	light-responsive elements
SlJAZ9	847	863	Box 4	light-responsive elements
SlJAZ15	686	705	Box II	light-responsive elements
SlJAZ1	245	227	chs-CMA1a	light-responsive elements
SlJAZ15	231	213	chs-CMA1a	light-responsive elements
SlJAZ17	578	560	chs-CMA1a	light-responsive elements
SlJAZ9	1268	1250	chs-CMA1a	light-responsive elements
SlJAZ17	1094	1112	chs-CMA1a	light-responsive elements
SlJAZ20	195	213	chs-CMA1a	light-responsive elements
SlJAZ23	1664	1682	chs-CMA1a	light-responsive elements
SlJAZ26	430	448	chs-CMA1a	light-responsive elements
SlJAZ7	1499	1517	chs-CMA1a	light-responsive elements
SlJAZ16	698	680	chs-CMA2a	light-responsive elements
SlJAZ2	159	141	chs-CMA2a	light-responsive elements
SlJAZ16	1618	1636	chs-CMA2a	light-responsive elements
SlJAZ11	715	697	GA-motif	light-responsive elements
SlJAZ13	365	347	GA-motif	light-responsive elements
SlJAZ15	1841	1823	GA-motif	light-responsive elements
SlJAZ24	1875	1857	GA-motif	light-responsive elements
SlJAZ25	741	723	GA-motif	light-responsive elements
SlJAZ22	1120	1139.5	Gap-box	light-responsive elements
SlJAZ12	72	55	GATA-motif	light-responsive elements
SlJAZ12	368	349	GATA-motif	light-responsive elements
SlJAZ12	848	829	GATA-motif	light-responsive elements
SlJAZ21	1003	984	GATA-motif	light-responsive elements
SlJAZ2	120	100	GATA-motif	light-responsive elements
SlJAZ2	208	189	GATA-motif	light-responsive elements
SlJAZ19	1156	1136	GATA-motif	light-responsive elements
SlJAZ23	794	777	GATA-motif	light-responsive elements
SlJAZ1	974	994	GATA-motif	light-responsive elements
SlJAZ10	1371	1391	GATA-motif	light-responsive elements
SlJAZ11	1566	1585	GATA-motif	light-responsive elements
SlJAZ13	1777	1796	GATA-motif	light-responsive elements
SlJAZ18	1015	1032	GATA-motif	light-responsive elements
SlJAZ22	1687	1704	GATA-motif	light-responsive elements
SlJAZ22	1760	1777	GATA-motif	light-responsive elements
SlJAZ25	1615	1634	GATA-motif	light-responsive elements
SlJAZ3	1266	1285	GATA-motif	light-responsive elements
SlJAZ4	1082	1101	GATA-motif	light-responsive elements
SlJAZ11	302	281	GATT-motif	light-responsive elements
SlJAZ1	1180	1164	G-Box	light-responsive elements
SlJAZ1	1256	1240	G-Box	light-responsive elements
SlJAZ1	954	936	G-box	light-responsive elements
SlJAZ1	1049	1033	G-box	light-responsive elements
SlJAZ1	1180	1164	G-box	light-responsive elements
SlJAZ1	1256	1240	G-box	light-responsive elements
SlJAZ1	1512	1496	G-box	light-responsive elements
SlJAZ11	891	875	G-box	light-responsive elements
SlJAZ11	1299	1283	G-box	light-responsive elements
SlJAZ11	1729	1713	G-Box	light-responsive elements
SlJAZ12	285	269	G-box	light-responsive elements
SlJAZ12	507	491	G-box	light-responsive elements
SlJAZ12	1861	1845	G-box	light-responsive elements
SlJAZ13	982	966	G-box	light-responsive elements
SlJAZ13	1150	1134	G-box	light-responsive elements
SlJAZ15	1195	1179	G-Box	light-responsive elements
SlJAZ15	381	365	G-box	light-responsive elements
SlJAZ15	1228	1212	G-box	light-responsive elements
SlJAZ16	411	395	G-box	light-responsive elements
SlJAZ16	506	488	G-box	light-responsive elements
SlJAZ16	930	914	G-box	light-responsive elements
SlJAZ17	1311	1295	G-Box	light-responsive elements
SlJAZ17	1310	1292	G-box	light-responsive elements
SlJAZ17	1311	1295	G-box	light-responsive elements
SlJAZ21	1802	1786	G-box	light-responsive elements
SlJAZ20	1011	995	G-box	light-responsive elements
SlJAZ20	1694	1678	G-box	light-responsive elements
SlJAZ20	1694	1678	G-Box	light-responsive elements
SlJAZ20	1837	1821	G-Box	light-responsive elements
SlJAZ2	1688	1669	G-box	light-responsive elements
SlJAZ19	1391	1375	G-Box	light-responsive elements
SlJAZ19	1784	1768	G-Box	light-responsive elements
SlJAZ19	1391	1375	G-box	light-responsive elements
SlJAZ18	1774	1758	G-box	light-responsive elements
SlJAZ18	1774	1758	G-Box	light-responsive elements
SlJAZ18	1912	1896	G-Box	light-responsive elements
SlJAZ22	923	907	G-box	light-responsive elements
SlJAZ22	1798	1780	G-box	light-responsive elements
SlJAZ23	1526	1510	G-box	light-responsive elements
SlJAZ24	1887	1868	G-box	light-responsive elements
SlJAZ25	1706	1690	G-Box	light-responsive elements
SlJAZ26	1520	1504	G-Box	light-responsive elements
SlJAZ3	765	749	G-box	light-responsive elements
SlJAZ4	724	705	G-box	light-responsive elements
SlJAZ6	304	288	G-box	light-responsive elements
SlJAZ6	1750	1734	G-box	light-responsive elements
SlJAZ7	1481	1465	G-Box	light-responsive elements
SlJAZ7	158	142	G-box	light-responsive elements
SlJAZ9	1677	1661	G-box	light-responsive elements
SlJAZ9	1228	1212	G-Box	light-responsive elements
SlJAZ9	1674	1655	G-Box	light-responsive elements
SlJAZ9	1677	1661	G-Box	light-responsive elements
SlJAZ1	544	560	G-Box	light-responsive elements
SlJAZ1	544	560	G-box	light-responsive elements
SlJAZ1	955	971	G-box	light-responsive elements
SlJAZ1	961	980	G-box	light-responsive elements
SlJAZ1	1046	1065	G-box	light-responsive elements
SlJAZ11	954	970	G-box	light-responsive elements
SlJAZ11	1629	1645	G-Box	light-responsive elements
SlJAZ14	64	80	G-box	light-responsive elements
SlJAZ14	413	429	G-box	light-responsive elements
SlJAZ15	687	703	G-Box	light-responsive elements
SlJAZ15	1227	1245	G-box	light-responsive elements
SlJAZ16	507	523	G-box	light-responsive elements
SlJAZ16	553	569	G-Box	light-responsive elements
SlJAZ17	1799	1815	G-box	light-responsive elements
SlJAZ17	1882	1898	G-box	light-responsive elements
SlJAZ21	993	1009	G-box	light-responsive elements
SlJAZ21	572	588	G-Box	light-responsive elements
SlJAZ2	1688	1709	G-Box	light-responsive elements
SlJAZ18	330	346	G-box	light-responsive elements
SlJAZ18	1669	1685	G-box	light-responsive elements
SlJAZ22	1799	1815	G-box	light-responsive elements
SlJAZ22	1934	1950	G-Box	light-responsive elements
SlJAZ23	1507	1523	G-box	light-responsive elements
SlJAZ24	645	661	G-box	light-responsive elements
SlJAZ24	1744	1760	G-Box	light-responsive elements
SlJAZ26	1518	1536	G-box	light-responsive elements
SlJAZ3	177	193	G-Box	light-responsive elements
SlJAZ3	213	229	G-Box	light-responsive elements
SlJAZ4	1243	1259	G-box	light-responsive elements
SlJAZ4	724	745	G-Box	light-responsive elements
SlJAZ6	7	23	G-box	light-responsive elements
SlJAZ6	289	305	G-box	light-responsive elements
SlJAZ8	1262	1278	G-box	light-responsive elements
SlJAZ1	410	393	GT1-motif	light-responsive elements
SlJAZ1	411	395	GT1-motif	light-responsive elements
SlJAZ11	269	253	GT1-motif	light-responsive elements
SlJAZ12	1797	1781	GT1-motif	light-responsive elements
SlJAZ13	1517	1501	GT1-motif	light-responsive elements
SlJAZ15	1015	999	GT1-motif	light-responsive elements
SlJAZ20	242	225	GT1-motif	light-responsive elements
SlJAZ20	243	227	GT1-motif	light-responsive elements
SlJAZ18	216	199	GT1-motif	light-responsive elements
SlJAZ18	217	201	GT1-motif	light-responsive elements
SlJAZ23	1959	1943	GT1-motif	light-responsive elements
SlJAZ24	1684	1668	GT1-motif	light-responsive elements
SlJAZ25	1028	1011	GT1-motif	light-responsive elements
SlJAZ25	1029	1013	GT1-motif	light-responsive elements
SlJAZ25	1159	1143	GT1-motif	light-responsive elements
SlJAZ26	650	634	GT1-motif	light-responsive elements
SlJAZ6	314	298	GT1-motif	light-responsive elements
SlJAZ6	1480	1464	GT1-motif	light-responsive elements
SlJAZ1	683	699	GT1-motif	light-responsive elements
SlJAZ12	1795	1811	GT1-motif	light-responsive elements
SlJAZ13	1785	1801	GT1-motif	light-responsive elements
SlJAZ2	170	187	GT1-motif	light-responsive elements
SlJAZ2	1316	1332	GT1-motif	light-responsive elements
SlJAZ2	1898	1915	GT1-motif	light-responsive elements
SlJAZ24	48	64	GT1-motif	light-responsive elements
SlJAZ24	276	292	GT1-motif	light-responsive elements
SlJAZ3	316	333	GT1-motif	light-responsive elements
SlJAZ3	1274	1291	GT1-motif	light-responsive elements
SlJAZ4	353	369	GT1-motif	light-responsive elements
SlJAZ4	935	952	GT1-motif	light-responsive elements
SlJAZ5	1457	1474	GT1-motif	light-responsive elements
SlJAZ6	1217	1233	GT1-motif	light-responsive elements
SlJAZ7	677	693	GT1-motif	light-responsive elements
SlJAZ1	975	956	I-box	light-responsive elements
SlJAZ1	976	996	I-box	light-responsive elements
SlJAZ22	917	936	I-box	light-responsive elements
SlJAZ3	1154	1173	I-box	light-responsive elements
SlJAZ3	1268	1287	I-box	light-responsive elements
SlJAZ4	1084	1103	I-box	light-responsive elements
SlJAZ4	1339	1358	I-box	light-responsive elements
SlJAZ5	1144	1163	I-box	light-responsive elements
SlJAZ10	344	326	LAMP-element	light-responsive elements
SlJAZ10	1064	1046	LAMP-element	light-responsive elements
SlJAZ20	428	410	LAMP-element	light-responsive elements
SlJAZ20	1618	1600	LAMP-element	light-responsive elements
SlJAZ4	1083	1064	LAMP-element	light-responsive elements
SlJAZ11	688	706	LAMP-element	light-responsive elements
SlJAZ2	713	731	LAMP-element	light-responsive elements
SlJAZ26	1814	1832	LAMP-element	light-responsive elements
SlJAZ3	1664	1682	LAMP-element	light-responsive elements
SlJAZ11	376	359	MRE	light-responsive elements
SlJAZ13	1425	1408	MRE	light-responsive elements
SlJAZ13	1782	1765	MRE	light-responsive elements
SlJAZ4	1815	1798	MRE	light-responsive elements
SlJAZ15	352	369	MRE	light-responsive elements
SlJAZ24	1256	1273	MRE	light-responsive elements
SlJAZ9	338	355	MRE	light-responsive elements
SlJAZ1	1725	1709	Sp1	light-responsive elements
SlJAZ23	1473	1457	Sp1	light-responsive elements
SlJAZ9	1550	1534	Sp1	light-responsive elements
SlJAZ19	405	421	Sp1	light-responsive elements
SlJAZ13	602	585	TCCC-motif	light-responsive elements
SlJAZ23	1991	1974	TCCC-motif	light-responsive elements
SlJAZ9	417	400	TCCC-motif	light-responsive elements
SlJAZ14	1500	1517	TCCC-motif	light-responsive elements
SlJAZ22	555	572	TCCC-motif	light-responsive elements
SlJAZ6	744	761	TCCC-motif	light-responsive elements
SlJAZ6	1707	1724	TCCC-motif	light-responsive elements
SlJAZ11	1795	1779	TCT-motif	light-responsive elements
SlJAZ14	1609	1593	TCT-motif	light-responsive elements
SlJAZ16	351	335	TCT-motif	light-responsive elements
SlJAZ16	1203	1187	TCT-motif	light-responsive elements
SlJAZ17	13	-3	TCT-motif	light-responsive elements
SlJAZ17	682	666	TCT-motif	light-responsive elements
SlJAZ17	1033	1017	TCT-motif	light-responsive elements
SlJAZ21	1092	1076	TCT-motif	light-responsive elements
SlJAZ23	1931	1915	TCT-motif	light-responsive elements
SlJAZ6	856	840	TCT-motif	light-responsive elements
SlJAZ6	1808	1792	TCT-motif	light-responsive elements
SlJAZ8	1496	1480	TCT-motif	light-responsive elements
SlJAZ9	1122	1106	TCT-motif	light-responsive elements
SlJAZ9	1568	1552	TCT-motif	light-responsive elements
SlJAZ10	1336	1352	TCT-motif	light-responsive elements
SlJAZ11	415	431	TCT-motif	light-responsive elements
SlJAZ11	581	597	TCT-motif	light-responsive elements
SlJAZ15	135	151	TCT-motif	light-responsive elements
SlJAZ2	1777	1793	TCT-motif	light-responsive elements
SlJAZ19	1524	1540	TCT-motif	light-responsive elements
SlJAZ4	623	639	TCT-motif	light-responsive elements
SlJAZ5	457	473	TCT-motif	light-responsive elements
SlJAZ5	1891	1907	TCT-motif	light-responsive elements
SlJAZ6	1928	1944	TCT-motif	light-responsive elements
SlJAZ7	550	566	TCT-motif	light-responsive elements
SlJAZ1	1049	1034	ABRE	hormone-responsive elements
SlJAZ1	1180	1164	ABRE	hormone-responsive elements
SlJAZ1	1256	1240	ABRE	hormone-responsive elements
SlJAZ11	891	876	ABRE	hormone-responsive elements
SlJAZ11	1629	1614	ABRE	hormone-responsive elements
SlJAZ12	1861	1846	ABRE	hormone-responsive elements
SlJAZ13	982	967	ABRE	hormone-responsive elements
SlJAZ13	1150	1135	ABRE	hormone-responsive elements
SlJAZ15	687	672	ABRE	hormone-responsive elements
SlJAZ15	1228	1213	ABRE	hormone-responsive elements
SlJAZ16	553	538	ABRE	hormone-responsive elements
SlJAZ17	1311	1295	ABRE	hormone-responsive elements
SlJAZ17	1799	1784	ABRE	hormone-responsive elements
SlJAZ17	1882	1867	ABRE	hormone-responsive elements
SlJAZ21	572	557	ABRE	hormone-responsive elements
SlJAZ20	1011	996	ABRE	hormone-responsive elements
SlJAZ20	1694	1678	ABRE	hormone-responsive elements
SlJAZ19	1391	1375	ABRE	hormone-responsive elements
SlJAZ18	330	315	ABRE	hormone-responsive elements
SlJAZ18	1669	1654	ABRE	hormone-responsive elements
SlJAZ18	1774	1758	ABRE	hormone-responsive elements
SlJAZ22	1934	1919	ABRE	hormone-responsive elements
SlJAZ23	1507	1492	ABRE	hormone-responsive elements
SlJAZ24	645	630	ABRE	hormone-responsive elements
SlJAZ24	1744	1729	ABRE	hormone-responsive elements
SlJAZ3	177	162	ABRE	hormone-responsive elements
SlJAZ3	213	198	ABRE	hormone-responsive elements
SlJAZ9	1677	1661	ABRE	hormone-responsive elements
SlJAZ1	544	560	ABRE	hormone-responsive elements
SlJAZ1	545	560	ABRE	hormone-responsive elements
SlJAZ1	956	971	ABRE	hormone-responsive elements
SlJAZ1	1181	1196	ABRE	hormone-responsive elements
SlJAZ1	1257	1272	ABRE	hormone-responsive elements
SlJAZ1	1513	1528	ABRE	hormone-responsive elements
SlJAZ11	955	970	ABRE	hormone-responsive elements
SlJAZ11	1300	1315	ABRE	hormone-responsive elements
SlJAZ11	1730	1745	ABRE	hormone-responsive elements
SlJAZ14	65	80	ABRE	hormone-responsive elements
SlJAZ14	414	429	ABRE	hormone-responsive elements
SlJAZ15	382	397	ABRE	hormone-responsive elements
SlJAZ15	1196	1211	ABRE	hormone-responsive elements
SlJAZ16	508	523	ABRE	hormone-responsive elements
SlJAZ16	931	946	ABRE	hormone-responsive elements
SlJAZ17	1312	1327	ABRE	hormone-responsive elements
SlJAZ21	994	1009	ABRE	hormone-responsive elements
SlJAZ20	1695	1710	ABRE	hormone-responsive elements
SlJAZ20	1838	1853	ABRE	hormone-responsive elements
SlJAZ19	1392	1407	ABRE	hormone-responsive elements
SlJAZ19	1785	1800	ABRE	hormone-responsive elements
SlJAZ18	1775	1790	ABRE	hormone-responsive elements
SlJAZ18	1913	1928	ABRE	hormone-responsive elements
SlJAZ22	924	939	ABRE	hormone-responsive elements
SlJAZ22	1800	1815	ABRE	hormone-responsive elements
SlJAZ25	625	644	ABRE	hormone-responsive elements
SlJAZ25	1707	1722	ABRE	hormone-responsive elements
SlJAZ26	1521	1536	ABRE	hormone-responsive elements
SlJAZ4	1244	1259	ABRE	hormone-responsive elements
SlJAZ7	159	174	ABRE	hormone-responsive elements
SlJAZ7	1482	1497	ABRE	hormone-responsive elements
SlJAZ8	12	31	ABRE	hormone-responsive elements
SlJAZ9	1226	1245	ABRE	hormone-responsive elements
SlJAZ9	1229	1244	ABRE	hormone-responsive elements
SlJAZ9	1678	1693	ABRE	hormone-responsive elements
SlJAZ14	1179	1162	AuxRR-core	hormone-responsive elements
SlJAZ16	984	1001	AuxRR-core	hormone-responsive elements
SlJAZ20	1706	1723	AuxRR-core	hormone-responsive elements
SlJAZ16	498	481	GARE-motif	hormone-responsive elements
SlJAZ18	108	91	GARE-motif	hormone-responsive elements
SlJAZ8	848	865	GARE-motif	hormone-responsive elements
SlJAZ9	487	504	GARE-motif	hormone-responsive elements
SlJAZ1	1741	1724	P-box	hormone-responsive elements
SlJAZ12	743	726	P-box	hormone-responsive elements
SlJAZ21	1117	1100	P-box	hormone-responsive elements
SlJAZ3	1587	1570	P-box	hormone-responsive elements
SlJAZ17	404	421	P-box	hormone-responsive elements
SlJAZ8	1035	1052	P-box	hormone-responsive elements
SlJAZ9	773	790	P-box	hormone-responsive elements
SlJAZ9	1730	1747	P-box	hormone-responsive elements
SlJAZ14	1965	1943	P-box	hormone-responsive elements
SlJAZ9	233	216	TATC-box	hormone-responsive elements
SlJAZ14	554	571	TATC-box	hormone-responsive elements
SlJAZ25	1541	1558	TATC-box	hormone-responsive elements
SlJAZ16	1800	1781	TCA-element	hormone-responsive elements
SlJAZ21	948	929	TCA-element	hormone-responsive elements
SlJAZ20	1594	1575	TCA-element	hormone-responsive elements
SlJAZ18	492	473	TCA-element	hormone-responsive elements
SlJAZ7	740	721	TCA-element	hormone-responsive elements
SlJAZ11	273	292	TCA-element	hormone-responsive elements
SlJAZ12	1426	1445	TCA-element	hormone-responsive elements
SlJAZ14	1694	1713	TCA-element	hormone-responsive elements
SlJAZ14	1859	1878	TCA-element	hormone-responsive elements
SlJAZ15	20	39	TCA-element	hormone-responsive elements
SlJAZ17	758	777	TCA-element	hormone-responsive elements
SlJAZ21	1180	1199	TCA-element	hormone-responsive elements
SlJAZ21	1764	1783	TCA-element	hormone-responsive elements
SlJAZ18	897	916	TCA-element	hormone-responsive elements
SlJAZ18	1808	1827	TCA-element	hormone-responsive elements
SlJAZ3	991	1010	TCA-element	hormone-responsive elements
SlJAZ7	959	978	TCA-element	hormone-responsive elements
SlJAZ9	1554	1573	TCA-element	hormone-responsive elements
SlJAZ1	1426	1410	TGA-element	hormone-responsive elements
SlJAZ12	678	662	TGA-element	hormone-responsive elements
SlJAZ2	319	303	TGA-element	hormone-responsive elements
SlJAZ18	664	648	TGA-element	hormone-responsive elements
SlJAZ24	651	635	TGA-element	hormone-responsive elements
SlJAZ26	556	540	TGA-element	hormone-responsive elements
SlJAZ5	1075	1059	TGA-element	hormone-responsive elements
SlJAZ8	623	607	TGA-element	hormone-responsive elements
SlJAZ1	718	734	TGA-element	hormone-responsive elements
SlJAZ15	195	211	TGA-element	hormone-responsive elements
SlJAZ20	1345	1361	TGA-element	hormone-responsive elements
SlJAZ22	1200	1216	TGA-element	hormone-responsive elements
SlJAZ26	543	559	TGA-element	hormone-responsive elements
SlJAZ7	903	919	TGA-element	hormone-responsive elements
SlJAZ22	99	83	A-box	environmental stress-related elements
SlJAZ8	1654	1638	A-box	environmental stress-related elements
SlJAZ23	1551	1567	A-box	environmental stress-related elements
SlJAZ8	1843	1859	A-box	environmental stress-related elements
SlJAZ1	1893	1877	ARE	environmental stress-related elements
SlJAZ1	1923	1907	ARE	environmental stress-related elements
SlJAZ11	296	280	ARE	environmental stress-related elements
SlJAZ11	659	643	ARE	environmental stress-related elements
SlJAZ12	47	31	ARE	environmental stress-related elements
SlJAZ14	1684	1668	ARE	environmental stress-related elements
SlJAZ17	608	592	ARE	environmental stress-related elements
SlJAZ17	697	681	ARE	environmental stress-related elements
SlJAZ21	1718	1702	ARE	environmental stress-related elements
SlJAZ2	521	505	ARE	environmental stress-related elements
SlJAZ2	1181	1165	ARE	environmental stress-related elements
SlJAZ19	815	799	ARE	environmental stress-related elements
SlJAZ19	1395	1379	ARE	environmental stress-related elements
SlJAZ22	116	100	ARE	environmental stress-related elements
SlJAZ4	218	202	ARE	environmental stress-related elements
SlJAZ6	1017	1001	ARE	environmental stress-related elements
SlJAZ7	896	880	ARE	environmental stress-related elements
SlJAZ8	792	776	ARE	environmental stress-related elements
SlJAZ9	76	60	ARE	environmental stress-related elements
SlJAZ1	93	109	ARE	environmental stress-related elements
SlJAZ1	1737	1753	ARE	environmental stress-related elements
SlJAZ10	1691	1707	ARE	environmental stress-related elements
SlJAZ11	210	226	ARE	environmental stress-related elements
SlJAZ14	928	944	ARE	environmental stress-related elements
SlJAZ14	1384	1400	ARE	environmental stress-related elements
SlJAZ16	559	575	ARE	environmental stress-related elements
SlJAZ16	1144	1160	ARE	environmental stress-related elements
SlJAZ21	61	77	ARE	environmental stress-related elements
SlJAZ21	493	509	ARE	environmental stress-related elements
SlJAZ19	1272	1288	ARE	environmental stress-related elements
SlJAZ26	197	213	ARE	environmental stress-related elements
SlJAZ3	1438	1454	ARE	environmental stress-related elements
SlJAZ5	504	520	ARE	environmental stress-related elements
SlJAZ8	1275	1291	ARE	environmental stress-related elements
SlJAZ12	1772	1756	LTR	environmental stress-related elements
SlJAZ16	1212	1196	LTR	environmental stress-related elements
SlJAZ19	146	130	LTR	environmental stress-related elements
SlJAZ18	1844	1828	LTR	environmental stress-related elements
SlJAZ6	27	11	LTR	environmental stress-related elements
SlJAZ10	1310	1326	LTR	environmental stress-related elements
SlJAZ15	969	985	LTR	environmental stress-related elements
SlJAZ2	870	886	LTR	environmental stress-related elements
SlJAZ22	751	767	LTR	environmental stress-related elements
SlJAZ11	1648	1632	MBS	environmental stress-related elements
SlJAZ12	398	382	MBS	environmental stress-related elements
SlJAZ12	724	708	MBS	environmental stress-related elements
SlJAZ21	1129	1113	MBS	environmental stress-related elements
SlJAZ9	450	434	MBS	environmental stress-related elements
SlJAZ9	1805	1789	MBS	environmental stress-related elements
SlJAZ17	8	24	MBS	environmental stress-related elements
SlJAZ19	1772	1788	MBS	environmental stress-related elements
SlJAZ5	203	219	MBS	environmental stress-related elements
SlJAZ7	284	300	MBS	environmental stress-related elements
SlJAZ8	1854	1870	MBS	environmental stress-related elements
SlJAZ9	872	888	MBS	environmental stress-related elements
SlJAZ5	675	694	WUN-motif	environmental stress-related elements
SlJAZ13	1062	1046	CAT-box	development-related elements
SlJAZ1	961	977	CAT-box	development-related elements
SlJAZ1	1765	1781	CAT-box	development-related elements
SlJAZ13	151	167	CAT-box	development-related elements
SlJAZ15	1076	1092	CAT-box	development-related elements
SlJAZ20	1864	1880	CAT-box	development-related elements
SlJAZ22	149	165	CAT-box	development-related elements
SlJAZ22	255	271	CAT-box	development-related elements
SlJAZ25	294	310	CAT-box	development-related elements
SlJAZ26	1844	1860	CAT-box	development-related elements
SlJAZ5	492	508	CAT-box	development-related elements
SlJAZ6	283	299	CAT-box	development-related elements
SlJAZ11	151	170	circadian	development-related elements
SlJAZ12	1819	1838	circadian	development-related elements
SlJAZ17	86	106	circadian	development-related elements
SlJAZ21	539	558	circadian	development-related elements
SlJAZ20	1445	1464	circadian	development-related elements
SlJAZ19	1836	1855	circadian	development-related elements
SlJAZ12	103	86	GCN4_motif	development-related elements
SlJAZ2	981	964	GCN4_motif	development-related elements
SlJAZ23	423	406	GCN4_motif	development-related elements
SlJAZ5	912	929	GCN4_motif	development-related elements
SlJAZ15	1590	1571.5	HD-Zip 1	development-related elements
SlJAZ25	1306	1288	HD-Zip 1	development-related elements
SlJAZ15	479	497.5	HD-Zip 1	development-related elements
SlJAZ9	435	453.5	HD-Zip 1	development-related elements
SlJAZ12	166	147	O2-site	development-related elements
SlJAZ12	618	599	O2-site	development-related elements
SlJAZ20	1911	1892	O2-site	development-related elements
SlJAZ18	329	310	O2-site	development-related elements
SlJAZ18	1668	1649	O2-site	development-related elements
SlJAZ14	1960	1979	O2-site	development-related elements
SlJAZ17	739	757.5	O2-site	development-related elements
SlJAZ20	1308	1327	O2-site	development-related elements
SlJAZ8	751	770	O2-site	development-related elements
SlJAZ9	352	372	O2-site	development-related elements
SlJAZ9	458	477	O2-site	development-related elements
SlJAZ14	1609	1590	TC-rich repeats	defense and stress responsiveness elements(TC-rich repeats)
SlJAZ15	1135	1116	TC-rich repeats	defense and stress responsiveness elements(TC-rich repeats)
SlJAZ17	1033	1014	TC-rich repeats	defense and stress responsiveness elements(TC-rich repeats)
SlJAZ21	1092	1073	TC-rich repeats	defense and stress responsiveness elements(TC-rich repeats)
SlJAZ19	126	107	TC-rich repeats	defense and stress responsiveness elements(TC-rich repeats)
SlJAZ22	976	957	TC-rich repeats	defense and stress responsiveness elements(TC-rich repeats)
SlJAZ23	948	929	TC-rich repeats	defense and stress responsiveness elements(TC-rich repeats)
SlJAZ23	1931	1912	TC-rich repeats	defense and stress responsiveness elements(TC-rich repeats)
SlJAZ24	1782	1763	TC-rich repeats	defense and stress responsiveness elements(TC-rich repeats)
SlJAZ6	856	837	TC-rich repeats	defense and stress responsiveness elements(TC-rich repeats)
SlJAZ9	1122	1103	TC-rich repeats	defense and stress responsiveness elements(TC-rich repeats)
SlJAZ11	559	578	TC-rich repeats	defense and stress responsiveness elements(TC-rich repeats)
SlJAZ11	1855	1874	TC-rich repeats	defense and stress responsiveness elements(TC-rich repeats)
SlJAZ17	1870	1889	TC-rich repeats	defense and stress responsiveness elements(TC-rich repeats)
SlJAZ4	619	638	TC-rich repeats	defense and stress responsiveness elements(TC-rich repeats)
SlJAZ8	138	157	TC-rich repeats	defense and stress responsiveness elements(TC-rich repeats)
