# Supplementary material for: Genome-Wide Identification, Characterization and Expression Analysis of the JAZ Gene Family in Resistance to Gray Leaf Spots in Tomato
Source: Int J Mol Sci. 2021 Sep 15;22(18):9974. doi: 10.3390/ijms22189974 (PMC8469637; doi:10.3390/ijms22189974)
Supplement: Supplementary file 1 [file ijms-22-09974-s001.zip › ijms-1340821-sup/Supplementary materials/Supplementary Table S3.xlsx]

## Sheet: Sheet1
Supplementary table 4: Synteny analysis of SlJAZ genes between different species.
Synteny analysis of SlJAZgenes between tomato and Arabidopsis thaliana.
Chr	Gene name	Sequence ID	Sl gene-At gene correspondence	Chr	Sequence ID
Sl-3	SlJAZ10	Solyc03g118540.3.1	==	At-1	AT1G48500.1
Sl-3	SlJAZ10	Solyc03g118540.3.1	==	At-3	AT3G17860.1
Sl-3	SlJAZ11	Solyc03g122190.3.1	==	At-1	AT1G72450.1
Sl-3	SlJAZ11	Solyc03g122190.3.1	==	At-1	AT1G17380.1
Sl-4	SlJAZ12	Solyc04g076525.1.1	==	At-4	AT4G24470.3
Sl-6	SlJAZ15	Solyc06g084120.3.1	==	At-1	AT1G48500.1
Sl-6	SlJAZ15	Solyc06g084120.3.1	==	At-3	AT3G17860.1
Sl-7	SlJAZ17	Solyc07g042170.3.1	==	At-1	AT1G19180.1
Sl-8	SlJAZ18	Solyc08g036660.3.1	==	At-1	AT1G30135.1
Sl-9	SlJAZ22	Solyc09g065630.3.1	==	At-4	AT4G14713.1
Sl-12	SlJAZ25	Solyc12g009220.2.1	==	At-1	AT1G19180.1
Sl-12	SlJAZ26	Solyc12g049400.2.1	==	At-1	AT1G72450.1
Sl-12	SlJAZ26	Solyc12g049400.2.1	==	At-1	AT1G17380.1
Supplementary Table 3: Synteny analysis of SlJAZ genes between tomato and potato.
Chr	Gene name	Sequence ID	Sl gene-St gene correspondence	Chr	Sequence ID
Sl-1	SlJAZ1	Solyc01g005440.3.1	==	St-1	PGSC0003DMT400081778
Sl-1	SlJAZ7	Solyc01g103600.3.1	==	St-1	PGSC0003DMT400064125
Sl-1	SlJAZ8	Solyc01g106030.3.1	==	St-1	PGSC0003DMT400083773
Sl-1	SlJAZ8	Solyc01g106030.3.1	==	St-4	PGSC0003DMT400024207
Sl-3	SlJAZ10	Solyc03g118540.3.1	==	St-3	PGSC0003DMT400036790
Sl-3	SlJAZ10	Solyc03g118540.3.1	==	St-6	PGSC0003DMT400074101
Sl-3	SlJAZ11	Solyc03g122190.3.1	==	St-12	PGSC0003DMT400011155
Sl-3	SlJAZ11	Solyc03g122190.3.1	==	St-3	PGSC0003DMT400058918
Sl-4	SlJAZ12	Solyc04g076525.1.1	==	St-4	PGSC0003DMT400024207
Sl-6	SlJAZ14	Solyc06g065650.3.1	==	St-6	PGSC0003DMT400067114
Sl-6	SlJAZ15	Solyc06g068930.2.1	==	St-3	PGSC0003DMT400036790
Sl-6	SlJAZ15	Solyc06g068930.2.1	==	St-6	PGSC0003DMT400074101
Sl-6	SlJAZ16	Solyc06g084120.3.1	==	St-6	PGSC0003DMT400051651
Sl-6	SlJAZ16	Solyc06g084120.3.1	==	St-9	PGSC0003DMT400049805
Sl-7	SlJAZ17	Solyc07g042170.3.1	==	St-12	PGSC0003DMT400007592
Sl-8	SlJAZ18	Solyc08g036660.3.1	==	St-8	PGSC0003DMT400002985
Sl-9	SlJAZ22	Solyc09g065630.3.1	==	St-6	PGSC0003DMT400051651
Sl-9	SlJAZ22	Solyc09g065630.3.1	==	St-9	PGSC0003DMT400049805
Sl-10	SlJAZ23	Solyc10g047640.2.1	==	St-1	PGSC0003DMT400083773
Sl-11	SlJAZ24	Solyc11g011030.2.1	==	St-11	PGSC0003DMT400040461
Sl-12	SlJAZ25	Solyc12g009220.2.1	==	St-12	PGSC0003DMT400007592
Sl-12	SlJAZ25	Solyc12g009220.2.1	==	St-3	PGSC0003DMT400058918
Sl-12	SlJAZ26	Solyc12g049400.2.1	==	St-12	PGSC0003DMT400011155
