# Supplementary material for: Genome-Wide Identification, Characterization and Expression Analysis of the JAZ Gene Family in Resistance to Gray Leaf Spots in Tomato
Source: Int J Mol Sci. 2021 Sep 15;22(18):9974. doi: 10.3390/ijms22189974 (PMC8469637; doi:10.3390/ijms22189974)
Supplement: Supplementary file 1 [file ijms-22-09974-s001.zip › ijms-1340821-sup/Supplementary materials/Supplementary Table S4.xlsx]

## Sheet: Sheet1
Supplementary Table 4: Average FPKM value of SlJAZs gene transcriptome in different tissue parts of tomato
Gene_name	Gene_ID	bud_FPKM	flower_FPKM	leaf_FPKM	root_FPKM	fruit_FPKM
SlJAZ1	Solyc01g005440	307.94	107.01	96.32	83.34	299.697
SlJAZ2	Solyc01g009730	0.09	0	0	0	0
SlJAZ3	Solyc01g009740	0	0.08	0	0	0
SlJAZ7	Solyc01g103600	6.61	3.6	2.29	5.31	11.6033
SlJAZ8	Solyc01g106030	29.01	27.16	22.64	26.98	26.15
SlJAZ9	Solyc01g106040	1.83	0.57	0.68	1.15	1.45333
SlJAZ10	Solyc03g118540	7.75	2.46	2.35	59.81	3.08333
SlJAZ11	Solyc03g122190	79.48	12.48	14.45	4.35	41.2633
SlJAZ14	Solyc06g065650	7.55	8.43	25.84	54.92	21.73
SlJAZ15	Solyc06g068930	0.06	0.07	0	13.96	0
SlJAZ16	Solyc06g084120	5.07	3.4	0.9	0.83	2.78667
SlJAZ17	Solyc07g042170	215.95	22.61	36.93	49.05	76.03
SlJAZ18	Solyc08g036660	46.37	0	0.08	0.68	1.99333
SlJAZ19	Solyc08g036640	7.46	0.11	0.43	1.22	1.78667
SlJAZ20	Solyc08g036620	6.49	0	0.24	0.25	0.25
SlJAZ22	Solyc09g065630	9.17	7.46	3.87	11.1	7.01667
SlJAZ23	Solyc10g047640	14.01	14.58	11.28	13.24	14.6367
SlJAZ24	Solyc11g011030	171.3	48.1	24.43	0.89	64.8533
SlJAZ25	Solyc12g009220	34.57	38.4	3.16	6.41	17.03
SlJAZ26	Solyc12g049400	104.98	10.67	3.24	1.28	73.83
