# Supplementary material for: Genome-Wide Identification, Characterization and Expression Analysis of the JAZ Gene Family in Resistance to Gray Leaf Spots in Tomato
Source: Int J Mol Sci. 2021 Sep 15;22(18):9974. doi: 10.3390/ijms22189974 (PMC8469637; doi:10.3390/ijms22189974)
Supplement: Supplementary file 1 [file ijms-22-09974-s001.zip › ijms-1340821-sup/Supplementary materials/Supplementary Table S5.xlsx]

## Sheet: Sheet1
Supplementary Table 5: Average FPKM value of SlJAZs Gene Transcriptome in Tomato before and after inoculation with Stemphylium lycopersici
Gene_name	Gene_ID	CK1_FPKM	CK2_FPKM	RPI_FPKM	SPI_FPKM
SlJAZ1	Solyc01g005440.2.1	331.397	390.58	646.703	527.103
SlJAZ7	Solyc01g103600.2.1	0.103333	0.896667	0.0933333	0.913333
SlJAZ8	Solyc01g106030.2.1	21.6667	22.12	17.0267	16.18
SlJAZ9	Solyc01g106040.2.1	10.6167	9.30667	4.42667	5.27667
SlJAZ10	Solyc03g118540.2.1	8.72	5.88	4.44667	3.37
SlJAZ11	Solyc03g122190.2.1	91.4133	157.267	1145.08	1164.59
SlJAZ14	Solyc06g065650.2.1	7.80333	7.75	7.04	7.43333
SlJAZ16	Solyc06g084120.2.1	0.56	0.323333	0.343333	0.196667
SlJAZ17	Solyc07g042170.2.1	378.01	345.323	2161.08	1881.38
SlJAZ18	Solyc08g036660.2.1	3.71	9.86333	124.413	135.907
SlJAZ19	Solyc08g036640.2.1	5.36	13.3367	324.003	349.36
SlJAZ20	Solyc08g036620.2.1	1.23333	1.20667	193.62	159.513
SlJAZ22	Solyc09g065630.2.1	6.43333	6.48667	9.46667	7.63667
SlJAZ23	Solyc10g047640.1.1	108.577	124.757	61.2033	69.14
SlJAZ24	Solyc11g011030.1.1	96.0067	99.2433	233.173	171.857
SlJAZ25	Solyc12g009220.1.1	41.4233	61.08	557.683	727.367
SlJAZ26	Solyc12g049400.1.1	22.0133	25.1367	36.7733	21.5933
