# Supplementary material for: Genome-Wide Identification, Characterization and Expression Analysis of the JAZ Gene Family in Resistance to Gray Leaf Spots in Tomato
Source: Int J Mol Sci. 2021 Sep 15;22(18):9974. doi: 10.3390/ijms22189974 (PMC8469637; doi:10.3390/ijms22189974)
Supplement: Supplementary file 1 [file ijms-22-09974-s001.zip › ijms-1340821-sup/Supplementary materials/Supplementary Table S6.xlsx]

## Sheet: Sheet1
Supplementary Table 6: Primers used in this study
Gene_ID	Forward primer	Reverse primer	Product length
SlJAZ1	5'-AAGACTCTGGGTTTCGCTGG-3'	5'-CATCGACTCCATCTGTGGCA-3'	120
SlJAZ8	5'-CACTCCTATGATGCGTCGGG-3'	5'-AGGTTTCGCAGTTTGGTCCT-3'	139
SlJAZ9	5'-ATGATATCAGCGTTGGCGGT-3'	5'-CAGCCATAACTCTGCCGCTA-3'	114
SlJAZ10	5'-GCTCTGGTTGTTAGCCCCAT-3'	5'-GGTGGTGCATTTCCAGCAAG-3'	197
SlJAZ11	5'-GCCCCCACTCCATGTTTGTA-3'	5'-GAGCTGCTGCTAATTTCGGC-3'	132
SlJAZ14	5'-GTCACCTGCTGGCTCTCAAA-3'	5'-GACCTGCCATGCAACTCTCT-3'	246
SlJAZ16	5'-GATACTGACGCCGGAAGTCG-3'	5'-TGTCAACAACAGTGACCGGA-3'	175
SlJAZ17	5'-TGAGTCGGAACCGGAAAAGG-3'	5'-ACTCGGAACCACCAAATCGG-3'	172
SlJAZ18	5'-AGAGCAGAAATCTGAGCCGTT-3'	5'-ATGGCGAAGTTGTTTGAGTTCT-3'	242
SlJAZ19	5'-GCAATCGCAACAGCTAACCA-3'	5'-TGGCGAAGTTGCTTGAACTC-3'	223
SlJAZ20	5'-AGCAACTTGTTGATGGAGGAT-3'	5'-ATGGTGATGAAGGCTCAGACA-3'	181
SlJAZ22	5'-TCCGAATGCCATTTGCAAGC-3'	5'-TGCTTACGTGGTTCACTGCT-3'	166
SlJAZ23	5'-GCAACAGACTCATTTCGCCG-3'	5'-GCTGATCGCTACTTCCTCCC-3'	257
SlJAZ24	5'-TGGCTCGTAGAGCAACTCTTG-3'	5'-CTTGACGACGCCGTTTCTTC-3'	142
SlJAZ25	5'-CCTGATCAACCAGAGAAGGCA-3'	5'-AAGGCTGTGGCATTGACAGT-3'	235
SlJAZ26	5'-AGCGGCAGCAAAGAGATACC-3'	5'-CTAGCCGTGTCCCTGTCTTT-3'	275
SlJAR1	5'-ACAACTAGCCGTGGAAGCAG-3'	5'-GCCTCACCATTCAGTTCCCA-3'	132
SlCOI1	5'-AGCCCACTGTTTCTTACTGC-3'	5'-CACCTTCTTCATCCTCCATC-3'	167
SlMYC2	5'-TGGTGCTAGAGAGACGTGGA-3'	5'-TTCTTCCGATGCTCCTGCTC-3'	177
VIGS-SlJAZ25	5'-agaaggcctccatggggatccGTTGAAACAAATCCTCAAAAACCC-3'	5'-cgtgagctcggtaccggatccTTCTTGAATCAATTTGTTACCAAAACT-3'	300
EF1α	5'-AGCGTGGTTATGTTGCCTCA-3'	5'-TGGGCTTGGTGGGAATCATC-3'	267
pGADT7-SlJAZ25	5'-gccatggaggccagtgaattcATGGGGTCATCGGAAAATATGG-3'	5'-atgcccacccgggtggaattcCTAGAAATATTGCTCAGTTTTAACAAATTG-3'	759
pHIS2-SlMYC2 Pro	5'-gactcactatagggcgaattcTGTCATCCAATCCTTTGTTACTTCG-3'	5'-gcgtgagctccccgggaattcAGTATTTTTTTTTTTTTGGGTTAAGACTA-3'	2000
SlJAZ25-GFP	5'-caccatggatccccgggtaccATGGGGTCATCGGAAAATATGG-3'	5'-agctttcgcgagctcggtaccCTAGAAATATTGCTCAGTTTTAACAAATTG-3'	759
